# Supplementary material for: Machine Learning for Building Immune Genetic Model in Hepatocellular Carcinoma Patients
Source: J Oncol. 2021 Mar 17;2021:6676537. doi: 10.1155/2021/6676537 (PMC7994091; doi:10.1155/2021/6676537)
Supplement: Supplementary Materials — Supplemental Figure 1. Differentially expressed transcription factors in HCC tissues and the regulation network between transcription factors and immune signatures. Supplemental Figure 2. PFS difference between high and low immune-risk score patients in TCGA dataset and the respective prognostic values for 0.5-, 1-, 2-, 3-, and 5-year survival. Supplemental Figure 3. Comprehensive immune status evaluation of high and low immune-risk HCC patients. [file 6676537.f1.zip]

Archive with 3 entries (3 files):
- 6676537.f1/Figure S1.ai
- 6676537.f1/Figure S2.ai
- 6676537.f1/Figure S3.ai
